# Supplementary material for: Molecular and morphological evidence reveal a new genus and species in Auriculariales from tropical China
Source: MycoKeys. 2018 Jun 20;(35):27–39. doi: 10.3897/mycokeys.35.25271 (PMC6021479; doi:10.3897/mycokeys.35.25271)
Supplement: XML Treatment for Grammatus [file mycokeys.35.25271-treatment1.xml]

<!DOCTYPE tp:taxon-treatment
  PUBLIC "-//TaxonX//DTD Taxonomic Treatment Publishing DTD v0 20100105//EN" "tax-treatment-NSO.dtd">
<tp:taxon-treatment xmlns:tp="http://www.plazi.org/taxpub"><tp:treatment-meta><kwd-group><label>Taxon classification</label><kwd><named-content xmlns:xlink="http://www.w3.org/1999/xlink" content-type="kingdom">Fungi</named-content></kwd><kwd><named-content xmlns:xlink="http://www.w3.org/1999/xlink" content-type="order">Auriculariales</named-content></kwd><kwd><named-content xmlns:xlink="http://www.w3.org/1999/xlink" content-type="family">Auriculariaceae</named-content></kwd></kwd-group><mixed-citation publication-type="journal"><person-group><name><surname>Yuan</surname><given-names>Hai-Sheng</given-names></name><name><surname>Lu</surname><given-names>Xu</given-names></name><name><surname>Decock</surname><given-names>Cony</given-names></name></person-group><article-title>Molecular and morphological evidence reveal a new genus and species in <tp:taxon-name><tp:taxon-name-part taxon-name-part-type="order">Auriculariales</tp:taxon-name-part></tp:taxon-name> from tropical China</article-title><source>MycoKeys</source><day>20</day><month>6</month><year>2018</year><volume>2018</volume><issue>35</issue><fpage>27</fpage><lpage>39</lpage><pub-id pub-id-type="doi">10.3897/mycokeys.35.25271</pub-id></mixed-citation></tp:treatment-meta><tp:nomenclature><tp:taxon-name>
              <tp:taxon-name-part taxon-name-part-type="genus" reg="Grammatus">Grammatus</tp:taxon-name-part>
              <object-id xmlns:xlink="http://www.w3.org/1999/xlink" content-type="mycobank" xlink:type="simple">MB825392</object-id>
            </tp:taxon-name><tp:taxon-authority>H.S. Yuan &amp; C. Decock</tp:taxon-authority><tp:taxon-status xmlns:xlink="http://www.w3.org/1999/xlink" xlink:type="simple">gen. nov.</tp:taxon-status></tp:nomenclature><tp:treatment-sec sec-type="notes" id="SECID0EQGBG"><title>Notes.</title><p>Basidiocarps annual, resupinate; hymenophoral surface hydnoid, irregularly poroid to labyrinthine, hymenium restricted to the area surround the spines or the bottom of the tubes; Hyphal system dimitic; skeletocystidia heavily encrusted in trama; dendrohyphidia thin- to slightly thick-walled; basidia longitudinally septate; basidiospores thin-walled, smooth, oblong-ellipsoid to cylindrical.</p></tp:treatment-sec><tp:treatment-sec sec-type="type species" id="SECID0EVGBG"><title>Type species.</title><p>
              <italic><tp:taxon-name><tp:taxon-name-part taxon-name-part-type="genus" reg="Grammatus">Grammatus</tp:taxon-name-part> <tp:taxon-name-part taxon-name-part-type="species" reg="labyrinthinus">labyrinthinus</tp:taxon-name-part></tp:taxon-name></italic> H.S. Yuan &amp; C. Decock.</p></tp:treatment-sec><tp:treatment-sec sec-type="etymology" id="SECID0EGHBG"><title>Etymology.</title><p>
              <italic>grammatus</italic>: referring to the hymenophore striped with raised lines.</p><p>Basidiocarps annual, resupinate, coriaceous; hymenophoral surface cream to pale buff, covered by evenly distributed blunt-pointed spines or irregularly irpicoid to subporoid, then developing into labyrinthiform to sinuous pores; hymenium restricted to the area surrounding the spines or the bottom of the tubes. Subiculum very thin. Spine or tubes corky, concolorous with hymenophoral surface, shallow. Hyphal system dimitic; generative hyphae bearing clamp connections; skeletal hyphae IKI–, CB+; tissue unchanged in KOH. Skeletocystidia clavate, upper part heavily encrusted. Dendrohyphidia present. Basidia subglobose, longitudinally septate. Basidiospores oblong-ellipsoid to cylindrical, hyaline, thin-walled, smooth, IKI–, CB–.</p></tp:treatment-sec></tp:taxon-treatment>
