# Supplementary material for: Molecular and morphological evidence reveal a new genus and species in Auriculariales from tropical China
Source: MycoKeys. 2018 Jun 20;(35):27–39. doi: 10.3897/mycokeys.35.25271 (PMC6021479; doi:10.3897/mycokeys.35.25271)
Supplement: XML Treatment for Grammatus labyrinthinus [file mycokeys.35.25271-treatment2.xml]

<!DOCTYPE tp:taxon-treatment
  PUBLIC "-//TaxonX//DTD Taxonomic Treatment Publishing DTD v0 20100105//EN" "tax-treatment-NSO.dtd">
<tp:taxon-treatment xmlns:tp="http://www.plazi.org/taxpub"><tp:treatment-meta><kwd-group><label>Taxon classification</label><kwd><named-content xmlns:xlink="http://www.w3.org/1999/xlink" content-type="kingdom">Fungi</named-content></kwd><kwd><named-content xmlns:xlink="http://www.w3.org/1999/xlink" content-type="order">Auriculariales</named-content></kwd><kwd><named-content xmlns:xlink="http://www.w3.org/1999/xlink" content-type="family">Auriculariaceae</named-content></kwd></kwd-group><mixed-citation publication-type="journal"><person-group><name><surname>Yuan</surname><given-names>Hai-Sheng</given-names></name><name><surname>Lu</surname><given-names>Xu</given-names></name><name><surname>Decock</surname><given-names>Cony</given-names></name></person-group><article-title>Molecular and morphological evidence reveal a new genus and species in <tp:taxon-name><tp:taxon-name-part taxon-name-part-type="order">Auriculariales</tp:taxon-name-part></tp:taxon-name> from tropical China</article-title><source>MycoKeys</source><day>20</day><month>6</month><year>2018</year><volume>2018</volume><issue>35</issue><fpage>27</fpage><lpage>39</lpage><pub-id pub-id-type="doi">10.3897/mycokeys.35.25271</pub-id></mixed-citation></tp:treatment-meta><tp:nomenclature><tp:taxon-name>
              <tp:taxon-name-part taxon-name-part-type="genus" reg="Grammatus">Grammatus</tp:taxon-name-part>
              <tp:taxon-name-part taxon-name-part-type="species" reg="labyrinthinus">labyrinthinus</tp:taxon-name-part>
              <object-id xmlns:xlink="http://www.w3.org/1999/xlink" content-type="mycobank" xlink:type="simple">MB825393</object-id>
            </tp:taxon-name><tp:taxon-authority>H.S. Yuan &amp; C. Decock</tp:taxon-authority><tp:taxon-status xmlns:xlink="http://www.w3.org/1999/xlink" xlink:type="simple">sp. nov.</tp:taxon-status><xref ref-type="fig" rid="F3">Figures 3</xref><xref ref-type="fig" rid="F4">, 4</xref></tp:nomenclature><tp:treatment-sec sec-type="Diagnoses" id="SECID0EMJBG"><title>Diagnoses.</title><p>Basidiocarps annual, resupinate; hymenium restricted to the base of the tubes. Hymenophoral surface irregularly irpicoid to subporoid, then labyrinthine to sinuous. Subiculum very thin. Tubes shallow. Hyphal system dimitic; generative hyphae bearing clamp connections; skeletal hyphae IKI–, CB+. Skeletocystidia clavate, the upper part heavily encrusted. Dendrohyphidia present, thin- to slightly thick-walled. Basidia subglobose, longitudinally septate. Basidiospores oblong-ellipsoid to cylindrical, hyaline, thin-walled, smooth, IKI–, CB–.</p></tp:treatment-sec><tp:treatment-sec sec-type="material" id="SECID0ERJBG"><title>Type.</title><p>
              <bold>China.</bold> Yunnan Province, Xishuangbanna, Jinghong County, Nabanhe Nat. Res., fallen angiosperm branch, 17.VIII.2005 <italic>Yuan 1759</italic> (holotype: IFP 019121).</p></tp:treatment-sec><tp:treatment-sec sec-type="etymology" id="SECID0E2JBG"><title>Etymology.</title><p>
              <italic><tp:taxon-name><tp:taxon-name-part taxon-name-part-type="genus" reg="Grammatus"/><tp:taxon-name-part taxon-name-part-type="species" reg="labyrinthinus">labyrinthinus</tp:taxon-name-part></tp:taxon-name></italic> (Lat.): refers to labyrinthine hymenophore.</p><p>Basidiocarps annual, resupinate, coriaceous, without special odour or taste when fresh, corky when dry, up to 15 cm long, 3 cm wide and 0.2 mm thick. Hymenophoral surface cream to pale buff when fresh, cinnamon-buff to yellowish-brown upon drying, firstly irregularly irpicoid to subporoid, the separate plates grow laterally and then develop into labyrinthine to sinuous pores, mostly 4–5 per mm, dissepiments thin; sterile margin up to 0.2 mm wide, pale yellow. Subiculum very thin (ca. 0.1 <!--PageBreak-->mm thick), cream to pale buff. Tubes corky, concolorous with pore surface, shallow, up to 130 µm deep, tube walls 120–200 µm thick. Hymenium restricted to the base of the tubes.</p><!--PageBreak--><p>Hyphal structure. Hyphal system dimitic; generative hyphae bearing clamp connections, skeletal hyphae IKI–, CB+; tissue unchanged in KOH.</p><p>Subiculum. Dominated by skeletal hyphae; generative hyphae hyaline, thin-walled, rarely branched, 1.5–2.8 µm diam; skeletal hyphae hyaline, thick-walled to subsolid, straight to flexuous, covered by fine crystals, occasionally branched, interwoven, 1.8–3 µm diam.</p><p>Tubes. Generative hyphae infrequent, hyaline, thin-walled, rarely branched, 1.5–2.5 μm diam; skeletal hyphae dominant, hyaline, thick-walled to subsolid, moderately branched, interwoven, 1.8–2.8 μm diam. Skeletocystidia numerous, clavate, thick-walled, originating from and tightly embedded in trama, upper part heavily encrusted, 10–30 × 4–8 µm (with encrustation). Dendrohyphidia present, especially along the dissepiments, arising from generative hyphae, thin- to slightly thick-walled, apically moderately to strongly branched. Basidia subglobose, longitudinally septate, already septate as probasidia, 18–25 × 10–13 μm, epibasidia divided into four parts up to 20 μm long, bearing four sterigmata and without clamp connection at the base, sterigmata up to 20 μm long.</p><p>Basidiospores. Oblong-ellipsoid to cylindrical, hyaline, thin-walled, smooth, IKI–, CB–, (13–)13.3–15.7(–16) × (6–)6.4–7.4(–7.7) μm, L = 14.4 μm, W = 6.94 μm, Q = 2.07–2.1 (n = 60/2).</p></tp:treatment-sec><tp:treatment-sec sec-type="Type of rot" id="SECID0EUKBG"><title>Type of rot.</title><p>White rot.</p><p>Additional specimens examined – <bold>China.</bold> Yunnan Province, Xishuangbanna, Jinghong County, Elephant Valley Forest Park, fallen angiosperm branch, 14.VIII.2005 <!--PageBreak--><italic>Yuan 1600</italic> (IFP 019118); Nabanhe Nat. Res., fallen angiosperm branch, 15.VIII.2005 <italic>Yuan 1683</italic> (IFP 019119); fallen angiosperm branch, 17.VIII.2005 <italic>Yuan 1734</italic> (IFP 019120).</p></tp:treatment-sec><tp:treatment-sec><!--Section generated to contain objects referenced in tp:taxon-treatment.--><fig id="F3" position="float" orientation="portrait"><label>Figure 3.</label><caption><p>Hymenophoral surface of <italic><tp:taxon-name><tp:taxon-name-part taxon-name-part-type="genus" reg="Grammatus">Grammatus</tp:taxon-name-part> <tp:taxon-name-part taxon-name-part-type="species" reg="labyrinthinus">labyrinthinus</tp:taxon-name-part></tp:taxon-name></italic> under ×8 lens (holotype).</p></caption><graphic xmlns:xlink="http://www.w3.org/1999/xlink" xlink:href="mycokeys-35-027-g003.jpg" position="float" orientation="portrait" xlink:type="simple" id="oo_211574.jpg"/></fig><fig id="F4" position="float" orientation="portrait"><label>Figure 4.</label><caption><p>Microscopic structures of <italic><tp:taxon-name><tp:taxon-name-part taxon-name-part-type="genus" reg="Grammatus">Grammatus</tp:taxon-name-part> <tp:taxon-name-part taxon-name-part-type="species" reg="labyrinthinus">labyrinthinus</tp:taxon-name-part></tp:taxon-name></italic> (drawn from the holotype). <bold>a</bold> Basidiospores <bold>b</bold> Probasidia <bold>c</bold> Probasidia transection <bold>d</bold> Epibasidia <bold>e</bold> Dendrohyphidia <bold>f</bold> Hyphae from subiculum <bold>g</bold> Hyphae from trama <bold>h</bold> Basidiocarp transection.</p></caption><graphic xmlns:xlink="http://www.w3.org/1999/xlink" xlink:href="mycokeys-35-027-g004.jpg" position="float" orientation="portrait" xlink:type="simple" id="oo_211575.jpg"/></fig></tp:treatment-sec></tp:taxon-treatment>
