# Supplementary material for: Molecular and morphological evidence reveal a new genus and species in Auriculariales from tropical China
Source: MycoKeys. 2018 Jun 20;(35):27–39. doi: 10.3897/mycokeys.35.25271 (PMC6021479; doi:10.3897/mycokeys.35.25271)
Supplement: XML Treatment for Grammatus semis [file mycokeys.35.25271-treatment3.xml]

<!DOCTYPE tp:taxon-treatment
  PUBLIC "-//TaxonX//DTD Taxonomic Treatment Publishing DTD v0 20100105//EN" "tax-treatment-NSO.dtd">
<tp:taxon-treatment xmlns:tp="http://www.plazi.org/taxpub"><tp:treatment-meta><kwd-group><label>Taxon classification</label><kwd><named-content xmlns:xlink="http://www.w3.org/1999/xlink" content-type="kingdom">Fungi</named-content></kwd><kwd><named-content xmlns:xlink="http://www.w3.org/1999/xlink" content-type="order">Auriculariales</named-content></kwd><kwd><named-content xmlns:xlink="http://www.w3.org/1999/xlink" content-type="family">Auriculariaceae</named-content></kwd></kwd-group><mixed-citation publication-type="journal"><person-group><name><surname>Yuan</surname><given-names>Hai-Sheng</given-names></name><name><surname>Lu</surname><given-names>Xu</given-names></name><name><surname>Decock</surname><given-names>Cony</given-names></name></person-group><article-title>Molecular and morphological evidence reveal a new genus and species in <tp:taxon-name><tp:taxon-name-part taxon-name-part-type="order">Auriculariales</tp:taxon-name-part></tp:taxon-name> from tropical China</article-title><source>MycoKeys</source><day>20</day><month>6</month><year>2018</year><volume>2018</volume><issue>35</issue><fpage>27</fpage><lpage>39</lpage><pub-id pub-id-type="doi">10.3897/mycokeys.35.25271</pub-id></mixed-citation></tp:treatment-meta><tp:nomenclature><tp:taxon-name>
              <tp:taxon-name-part taxon-name-part-type="genus" reg="Grammatus">Grammatus</tp:taxon-name-part>
              <tp:taxon-name-part taxon-name-part-type="species" reg="semis">semis</tp:taxon-name-part>
              <object-id xmlns:xlink="http://www.w3.org/1999/xlink" content-type="mycobank" xlink:type="simple">MB825394</object-id>
            </tp:taxon-name><tp:taxon-authority>(Spirin &amp; Malysheva) H.S. Yuan &amp; C. Decock</tp:taxon-authority><tp:taxon-status xmlns:xlink="http://www.w3.org/1999/xlink" xlink:type="simple">comb. nov.</tp:taxon-status></tp:nomenclature><tp:treatment-sec sec-type="Basionym" id="SECID0EMMBG"><title>Basionym.</title><p>
              <italic><tp:taxon-name><tp:taxon-name-part taxon-name-part-type="genus" reg="Heteroradulum">Heteroradulum</tp:taxon-name-part> <tp:taxon-name-part taxon-name-part-type="species" reg="semis">semis</tp:taxon-name-part></tp:taxon-name></italic> Spirin &amp; Malysheva, in Malysheva &amp; Spirin, Fungal Biology 121: 712. 2017.</p><fig id="F2" position="float" orientation="portrait"><label>Figure 2.</label><caption><p>Basidiocarps of <italic><tp:taxon-name><tp:taxon-name-part taxon-name-part-type="genus" reg="Grammatus">Grammatus</tp:taxon-name-part> <tp:taxon-name-part taxon-name-part-type="species" reg="labyrinthinus">labyrinthinus</tp:taxon-name-part></tp:taxon-name></italic> (<italic>Yuan 1734</italic>).</p></caption><graphic xmlns:xlink="http://www.w3.org/1999/xlink" xlink:href="mycokeys-35-027-g002.jpg" position="float" orientation="portrait" xlink:type="simple" id="oo_211573.jpg"/></fig><fig id="F3" position="float" orientation="portrait"><label>Figure 3.</label><caption><p>Hymenophoral surface of <italic><tp:taxon-name><tp:taxon-name-part taxon-name-part-type="genus" reg="Grammatus">Grammatus</tp:taxon-name-part> <tp:taxon-name-part taxon-name-part-type="species" reg="labyrinthinus">labyrinthinus</tp:taxon-name-part></tp:taxon-name></italic> under ×8 lens (holotype).</p></caption><graphic xmlns:xlink="http://www.w3.org/1999/xlink" xlink:href="mycokeys-35-027-g003.jpg" position="float" orientation="portrait" xlink:type="simple" id="oo_211574.jpg"/></fig><fig id="F4" position="float" orientation="portrait"><label>Figure 4.</label><caption><p>Microscopic structures of <italic><tp:taxon-name><tp:taxon-name-part taxon-name-part-type="genus" reg="Grammatus">Grammatus</tp:taxon-name-part> <tp:taxon-name-part taxon-name-part-type="species" reg="labyrinthinus">labyrinthinus</tp:taxon-name-part></tp:taxon-name></italic> (drawn from the holotype). <bold>a</bold> Basidiospores <bold>b</bold> Probasidia <bold>c</bold> Probasidia transection <bold>d</bold> Epibasidia <bold>e</bold> Dendrohyphidia <bold>f</bold> Hyphae from subiculum <bold>g</bold> Hyphae from trama <bold>h</bold> Basidiocarp transection.</p></caption><graphic xmlns:xlink="http://www.w3.org/1999/xlink" xlink:href="mycokeys-35-027-g004.jpg" position="float" orientation="portrait" xlink:type="simple" id="oo_211575.jpg"/></fig></tp:treatment-sec></tp:taxon-treatment>
